# Supplementary material for: Trans-spliced Heat Shock Protein 90 Modulates Encystation in Giardia lamblia
Source: PLoS Negl Trop Dis. 2014 May 1;8(5):e2829. doi: 10.1371/journal.pntd.0002829 (PMC4006730; doi:10.1371/journal.pntd.0002829)
Supplement: Table S1 — Proteins identified by Mass-spectrometric analysis of 80 kDa band. (XLSX) [file pntd.0002829.s001.xlsx]

## Sheet: Sheet1
				Table S1: Proteins identified by Mass-spectrometric analysis of 80 kDa band
Sample	Unused	Total	%Cov	Accessions	Names	Mol Wt (kDa)	Conf	Sequence	Prec MW	Prec m/z	Theor MW	Theor m/z	Theor z	Sc
G13	18.3	18.3	10.54	gb|GL50803_137716	Axoneme-associated protein GASP-180	174.78	99	AFEDELAGLR	1119.58	560.799	1119.56	560.785	2	10
							99	DLTDLVESLR	1159.58	580.8	1159.61	580.812	2	12
							99	EMVDSLLAQLASK	1403.72	702.866	1403.73	702.874	2	13
							99	ILEDEIADLR	1185.65	593.832	1185.62	593.819	2	14
							99	SLIDELQDEIDGLK	1586.79	794.402	1586.8	794.409	2	12
							99	VAQLEAQIAGLER	1396.75	699.384	1396.77	699.391	2	14
							99	VASLENEVAELR	1328.71	665.362	1328.69	665.354	2	16
							98.1	DLGAPQDQGEVAALR	1538.75	770.38	1538.77	770.392	2	8
							97.4	LVELQEQLEDAQEQLLSLK	2225.16	1113.59	2225.18	1113.6	2	8
							79.25	NAEVSAQIEALNR	1413.69	707.852	1413.72	707.868	2	7
							88.14	LAELEQLAADK	1200.62	601.317	1200.62	601.319	2	7
							0	AGIVVLDDNLSALDLQ	1654.83	828.422	1654.88	828.446	2	5
							91.82	EMVDSLLAQLASK	1420.8	711.408	1420.71	711.363	2	10
							0	GTVAARDDAIR	1143.66	572.836	1143.6	572.807	2	3
							68.29	ILEDEIADLR	1183.68	592.848	1185.62	593.819	2	9
G13	15	15	21.23	gb|GL50803_88765	Cytosolic HSP70	71.63	99	DNNLLGTFDLGGIPPAPR	1865.93	933.974	1865.96	933.989	2	18
							99	IINEPTAAAIAYGLDK	1658.89	830.45	1658.89	830.451	2	20
							99	NELESLVFSVK	1263.66	632.839	1263.67	632.843	2	12
							99	TFTPEEISSMVLTK	1581.78	791.899	1581.8	791.905	2	10
							99	VTEAIVTVPAYFSDAQR	1865.99	934	1865.95	933.983	2	13
							99	VVNYFIAEFK	1228.65	615.331	1228.65	615.332	2	13
							96.45	NVNPDEAVAYGASVQAALLSSYK	2366.22	789.746	2366.18	789.732	3	10
							95.19	KETFTTYADNQTTVTIR	1988.02	663.679	1987.99	663.669	3	8
							91.18	ATQNAGTIAGLNVLR	1498.82	750.415	1498.81	750.412	2	10
G13	9.1	9.1	18.89	Giardia	lamblia Hsp90Full length	80.77	99	ADLINCLGTIAK	1287.68	644.848	1287.69	644.85	2	12
							99	SIYYITGDSLENLK	1614.85	808.433	1614.81	808.414	2	15
							99	TLELNPDSSIIQNLASK	1841.99	922	1841.97	921.994	2	17
							99	DYFGEELQR	1155.55	578.78	1155.52	578.767	2	8
							89.76	HSMFIGYPIYLYK	1630.79	816.404	1630.82	816.418	2	8
							66.54	QINPSDYEGHLAVSHFR	1969.01	493.259	1968.94	493.243	4	8
							26.15	LHFTSLTRPSVLGK	1554.83	519.285	1554.89	519.303	3	6
							17.34	GVVDCDDLPLNISR	1571.78	786.898	1571.76	786.888	2	6
							13.99	GTEIILHLK	1022.59	512.303	1022.61	512.313	2	4
							0	DLEDDKDKYETFLK	1757.86	879.936	1757.84	879.925	2	3
							98.74	TLELNPDSSIIQNLASK	1838.01	920.014	1841.97	921.994	2	12
G13	3.59	3.59	12.3	gb|GL50803_16867	AAA family ATPase	96.36	99	ELIELIQYPIR	1385.78	693.897	1385.79	693.903	2	13
							98.63	SNVIVLAATNRPNVIDPALR	2132.22	711.747	2132.21	711.743	3	11
							12.88	GALLWGPPGTGK	1152.62	577.318	1152.63	577.322	2	6
							9.187	LDTLIYIPLPDYPSR	1774.9	888.457	1774.95	888.483	2	6
							7.665	EQIELPLR	996.549	499.282	996.56	499.287	2	5
							0.2991	NANPAIANFSFK	1292.69	647.35	1292.65	647.333	2	6
							99	ELIELIQYPIR	1385.78	693.899	1385.79	693.903	2	11
							0	KSISEEEMRR	1263.66	632.839	1263.62	632.819	2	4
							0	LHPDGVDIVR	1119.58	560.799	1119.6	560.809	2	4
							0	RNANPAIANFSFKVDGQTGAR	2234.09	745.705	2234.12	745.714	3	4
G13	3.26	3.26	3.942	gb|GL50803_41212	Hypothetical protein	149.29	99	EALLASLTDDIVR	1414.76	708.385	1414.77	708.391	2	11
							97.77	TLEATVQDLEEK	1374.73	688.374	1374.69	688.351	2	9
							0	DLAEIVKNRDALPK	1580.82	791.419	1580.89	791.452	2	6
							0	EVDLLAEVDALKR	1469.86	490.96	1469.81	490.944	3	4
G13	2.18	2.18	6.081	gb|GL50803_93358	Alcohol dehydrogenase	97.13	98.38	IATFPQYLYPVALER	1779.93	890.97	1779.96	890.985	2	10
							93.48	IISPLTAGNVTVK	1311.78	656.896	1311.78	656.895	2	9
							19.01	LILPLNEATGK	1167.7	584.857	1167.69	584.85	2	6
							0	DIAAKAGVVVPADCK	1512.79	757.402	1512.8	757.406	2	3
G13	1.44	1.44	2.895	gb|GL50803_21942	NADP-specific glutamate dehydrogenase	49.73	98.85	PAQTIEELIAVIK	1423.88	712.947	1423.83	712.922	2	9
G13	1.02	1.02	2.672	gb|GL50803_27925	product=Protein 21.1	87.61	96.96	VPLDFTNLR	1073.58	537.799	1073.59	537.801	2	8
							0	DEVLNALQDQNR	1413.69	707.852	1413.68	707.85	2	3
G13	0.87	0.87	7.238	gb|GL50803_17121	Bip	74.36	95.87	VVQPILGENFGR	1327.8	664.906	1327.72	664.87	2	8
							0	NNIDLSITNTGDK	1403.72	702.866	1403.69	702.852	2	3
							0	SSGKEESITIK	1177.65	589.834	1177.62	589.817	2	3
							0	TIAEDYLGEKITK	1479.79	740.904	1479.78	740.898	2	4
							0	VVQPILGENFGR	1327.69	664.852	1327.72	664.87	2	5
G13	0.73	0.73	4.429	gb|GL50803_27310	Stress-induced-phosphoprotein 1	65.36	94.39	TLLTSLLNNR	1143.66	572.836	1143.66	572.838	2	8
							0	ALLRKGQIER	1182.69	592.351	1182.72	592.367	2	3
							0	TLLTSLLNNRANAYFK	1838.01	920.014	1838.01	920.01	2	5
G13	0.44	0.44	5.593	gb|GL50803_136021; gb|GL50803_136020; gb|GL50803_101291	Beta tubulin	50.05	81.85	LAVNLIPFPR	1138.65	570.332	1138.69	570.35	2	8
							86.29	AILVDLEPGTMDSVR	1630.81	816.413	1630.82	816.419	2	9
							0	AILVDLEPGTMDSVR	1614.85	808.433	1614.83	808.422	2	8
G13	0.32	0.32	3.731	gb|GL50803_12941	hypothetical protein	29.03	84.2	LLIEVATRIR	1182.69	592.351	1182.74	592.38	2	8
G13	0.21	0.21	1.196	gb|GL50803_101948	Hypothetical protein	310.41	76.4	MALITTISAPER	1301.71	651.861	1301.7	651.858	2	9
							0	ASVDSTYELR	1139.53	570.771	1139.55	570.78	2	3
							0	LGRDLGGRILR	1224.74	613.378	1224.74	613.378	2	4
G13	0.15	0.15	4.042	gb|GL50803_16745	Axoneme-associated protein GASP-180	115.96	70.01	IEDLEGINSSLQR	1472.75	737.384	1472.75	737.381	2	7
							15.22	DAEISNLSDELQAAR	1630.81	816.413	1630.78	816.397	2	7
							0	LRLDESLPALDTLR	1610.89	537.969	1610.9	537.974	3	3
G13	0.14	0.14	7.759	gb|GL50803_112103	Arginine deiminase	64.13	55.63	NLVDVILSEPVIHLAPGVR	2040.2	681.075	2040.17	681.065	3	9
							52.03	IPQLTPFTPK	1140.64	571.329	1140.65	571.334	2	7
							3.977	SNNLPNGLDLVYVPFR	1817.93	909.971	1817.93	909.973	2	6
G13	0.08	0.08	4.202	gb|GL50803_10167	Coiled-coil protein	133.02	62.95	DALQATEQIIAK	1299.73	650.871	1299.7	650.859	2	7
							0	AAREEELANTIR	1371.74	686.879	1371.71	686.863	2	4
							0	DALQATEQIIAK	1299.72	650.869	1299.7	650.859	2	5
							0	LEISDLDGNLK	1215.67	608.841	1215.63	608.825	2	3
							0	SIIDNLVTANVASNK	1558.77	780.393	1558.82	780.417	2	5
Table S1: Proteins identified by Mass-spectrometric analysis of 80 kDa band: Sample: Arbitrary number of the gel piece from which respective proteins were identified. Unused and Total ProtScore:The Total ProtScore is based on all peptides pointing to a protein, but peptide identifications can only contribute to the Unused ProtScore of a protein to the extent that their spectra have not already be…
