# Supplementary material for: Trans-spliced Heat Shock Protein 90 Modulates Encystation in Giardia lamblia
Source: PLoS Negl Trop Dis. 2014 May 1;8(5):e2829. doi: 10.1371/journal.pntd.0002829 (PMC4006730; doi:10.1371/journal.pntd.0002829)
Supplement: Table S2 — Modulation of spliceosomal components upon heat shock as reported in GiardiaDB. (XLS) [file pntd.0002829.s002.xls]

## Sheet: Sheet1
Table S2: Modulation of spliceosomal components upon heat shock as reported in GiardiaDB
Splicing element	Accession number	Modulation
Splicing factor-like protein, putative (prp8)	GL50803_112114	No change
Splicing factor U2AF subunit, putative	GL50803_16554	No change
Polyadenylate-binding protein, putative	GL50803_3993	No change
Splicing factor 3B subunit, putative	GL50803_25011	No change
Small nuclear ribonucleoprotein Sm D2, putative	GL50803_32297	No change
SnRNP Sm-like protein, putative	GL50803_12119, GL50803_6179	No change, down regulated
Small nuclear ribonucleoprotein Sm D3, putative	GL50803_12164, GL50803_221690	No change, No change
U6 snRNA-associated Sm-like protein LSm2, U6 snRNA-associated Sm-like protein LSm2,	GL50803_18713, GL50803_22112	Upregulated, No change
SnRNP Sm-like protein, putative	GL50803_2597, GL50803_6408	Down regulated, Slightly upregulated
U5 small nuclear ribonucleoprotein 200 kDa helicase, putative	GL50803_9352	No change
Splicing factor-like protein, putative	GL50803_112114	No change
U2 small nuclear ribonucleoprotein A', putative	GL50803_17118, GL50803_3408, GL50803_7296	No change, slightly upregulated, No change
U2 small nuclear ribonucleoprotein B, putative	GL50803_10427	No change
Pseudouridylates U2 snRNA at position 35	GL50803_6702	Down reugulate
